# Supplementary material for: Having a chat and then watching a movie: how social interaction synchronises our brains during co-watching
Source: Oxf Open Neurosci. 2024 Mar 25;3:kvae006. doi: 10.1093/oons/kvae006 (PMC11069416; doi:10.1093/oons/kvae006)
Supplement: Web_Material_kvae006 [file web_material_kvae006.zip]

Archive with 2 entries (2 files):
- Cover Letter & reponse to reviewers.pdf
- Reviewers comments - Supplementary Material - OXFNSC-2023-009 .docx
